# Supplementary material for: Predictive Utility of ViroFind Detection of Blood and CSF Virome for Viral Presence in Human Brain Tissue
Source: Int J Mol Sci. 2026 Mar 19;27(6):2789. doi: 10.3390/ijms27062789 (PMC13026825; doi:10.3390/ijms27062789)
Supplement: Supplementary file 1 [file ijms-27-02789-s001.zip]

Archive with 1 entries (1 files):
- ijms-4190892-supplementary.pdf
